# Supplementary material for: Heterogeneous Determinants of Quality of Life in Different Phenotypes of Parkinson’s Disease
Source: PLoS One. 2015 Sep 3;10(9):e0137081. doi: 10.1371/journal.pone.0137081 (PMC4559401; doi:10.1371/journal.pone.0137081)
Supplement: S1 Text — (XLSX) [file pone.0137081.s001.xlsx]

## Sheet: Sheet1
age	sex	diseas.dur	education	Yahr.stage	Schwab.scale	BMI	UPDRS.TOTAL	PDQ_Mobility	PDQ_ADL	PDQ_Emotion	PDQ_Stigma	PDQ_Social	PDQ_Cognition	PDQ_Communication	PDQ_Discomfort	PDSI	Fatigue.Score	SCOPA.T.per	Anxiety.Score	Depression.Score	MNA.Total	Comorbidity.Score	Motor.Imp.A	Motor.Imp.B	Dyskinesia.Score	Fluctuation.Score	PIGD.Score	FOSS.Score	Tremor.Score	Rigidity.Score	Bradykinesia.Score	Gait.Score	Asymmetry.Index	Axial.Limb_Ratio	Onset.Age_Gr	Cluster_Gasparoli	Tremor_Gr	Dopa.Dose_weight.adjusted
62	female	10	master and up	4	30	20.45	35	45	0	33.33	0	0	25	0	58.33	20	5.44	21.21	4	2	24	1	13	10	0	2	7	1	4.35	8.7	34.78	39.13	0.17	1.75	Onset Age>50 yr	Slow Progression	Non-Tremor Dominant	36.36
69	male	7	diploma	2	80	26.83	45	0	25	20.83	0	0	18.75	16.67	16.67	12	5.11	12.12	11	0	27	2	15	7	1	2	3	2	9.09	9.09	36.36	22.73	0.27	1.09	Onset Age>50 yr	Rapid Progression	Non-Tremor Dominant	14.71
43	female	2	elementary	1	100	35.56	11	5	8.33	25	6.25	0	12.5	0	8.33	8	5.56	0	10	0	29	0	10	0	0	0	0	0	20	20	60	0	0.9	0.22	Onset Age=<50 yr	Slow Progression	Tremor Dominant
69	male	4	master and up	2	70	33.56	36	10	20.83	0	68.75	8.33	6.25	25	0	17	5.22	45.45	4	4	26.5	2	18	2	0	0	1	2	15	15	45	5	0.4	0.57	Onset Age>50 yr	Slow Progression	Tremor Dominant	7.73
38	male	2	elementary	1	90	24.97	54	45	33.33	79.17	87.5	33.33	50	75	75	60	5.89	78.79	19	15	19	0	12	1	7	2	0	5	30.77	7.69	46.15	0	0.23	0.3	Onset Age=<50 yr	Rapid Progression	Tremor Dominant	12.5
57	male	5	elementary	3	80	33.35	50	25	20.83	25	56.25	0	18.75	16.67	25	23	4.67	36.36	10	5	22	0	22	6	0	3	4	1	21.43	10.71	39.29	17.86	0.18	0.65	Onset Age>50 yr	Rapid Progression	Tremor Dominant	5.38
71	male	10	elementary	2	80	29	48	7.5	16.67	41.67	0	0	31.25	16.67	33.33	18	3.22	24.24	12	14	24.5	0	15	4	4	2	2	1	10.53	10.53	47.37	15.79	0.21	0.67	Onset Age>50 yr	Rapid Progression	Non-Tremor Dominant	11.54
51	male	2	master and up	1	100	24.57	11	0	0	4.17	25	0	0	0	16.67	6	2.11	3.03	1	2	27	0	5	0	0	3	0	0	20	0	80	0	1	0	Onset Age=<50 yr	Slow Progression	Tremor Dominant	21.13
71	male	3	uneducated	3	70	26.67		35	0	25	0	0	31.25	16.67	41.67	21	5	18.18	7	11	23	0	24	10	0	1	7	2	11.76	5.88	41.18	26.47	0.21	1	Onset Age>50 yr		Non-Tremor Dominant	3.33
71	male	9	master and up	3	80	17.96	36	7.5	29.17	70.83	0	0	0	8.33	33.33	19	4.67	22.59	3	4	21.5	0	7	6	5	2	4	2	0	0	38.46	30.77	0	2	Onset Age>50 yr	Rapid Progression	Non-Tremor Dominant	36.36
78	male	1.2	elementary	1	100	25.88	11	7.5	0	29.17	0	8.33	6.25	0	16.67	8	2.44	6.06	2	3	26	0	4	0	0	5	0	0	0	0	75	0	0	0.33	Onset Age>50 yr	Slow Progression	Non-Tremor Dominant
64	male	3	master and up	3	60	26.03	47	30	33.33	20.83	0	0	31.25	16.67	8.33	18	7	42.42	8	10	27	0	12	8	3	2	4	3	10	15	20	30	0.1	2	Onset Age>50 yr	Rapid Progression	Non-Tremor Dominant	8.93
59	female	7	diploma	2	90	28.13	19	17.5	25	33.33	100	75	18.75	33.33	0	33	5.78	33.33	9	5	27.5	1	11	1	1	2	1	0	8.33	16.67	58.33	8.33	0	0.67	Onset Age>50 yr	Slow Progression	Non-Tremor Dominant	10.42
60	female	33	elementary	3	50	22.04	81	47.5	45.83	20.83	0	0	37.5	25	33.33	30	5.67	36.36	11	15	20	0	17	11	8	3	8	5	7.14	10.71	32.14	32.14	0.11	1.42	Onset Age=<50 yr	Rapid Progression	Non-Tremor Dominant	16.67
59	male	2	master and up	1	100	29.98	15	0	4.17	4.17	0	0	12.5	0	0	3	1	0	0	0	29	1	8	0	3	3	0	0	25	12.5	50	0	0	0.33	Onset Age>50 yr	Slow Progression	Tremor Dominant	7.89
72	female	1	uneducated	2	80	22.83		70	50	58.33	25	25	62.5	33.33	25	46	7	30.3	6	5	20	0	9	4	3	3	3	2	23.08	7.69	38.46	30.77	0	0.63	Onset Age>50 yr		Tremor Dominant	20.83
66	female	10	master and up	2.5	80	35.56	26	52.5	0	16.67	6.25	0	12.5	8.33	41.67	17	4.56	21.21	8	5	26.5	1	14	3	0	2	1	2	11.76	11.76	52.94	11.76	0	0.55	Onset Age>50 yr	Slow Progression	Non-Tremor Dominant	12.5
60	male	3	diploma	1	100	23.12	10	0	0	12.5	18.75	0	0	0	0	4	2.33	0	1	1	28	0	6	3	0	1	0	0	0	11.11	44.44	11.11	0.44	1.25	Onset Age>50 yr	Slow Progression	Non-Tremor Dominant	5.71
60	male	5	elementary	2.5	80	22.59	31	25	29.17	37.5	68.75	25	0	33.33	33.33	32	5.89	36.36	12	5	26	0	8	7	2	2	4	2	13.33	6.67	20	40	0	2.5	Onset Age>50 yr	Slow Progression	Tremor Dominant	7.94
65	male	2	diploma	1.5	90	28.73	27	2.5	16.67	16.67	0	0	18.75	33.33	16.67	13	3.22	9.09	12	2	26.5	1	9	7	0	0	4	2	0	6.25	31.25	31.25	0	2.2	Onset Age>50 yr	Slow Progression	Non-Tremor Dominant	11.05
63	male	3	diploma	1.5	100	29.38	14	10	0	16.67	0	0	0	8.33	0	4	1	0	2	0	29	0	7	0	1	2	0	1	28.57	14.29	42.86	0	0	0.4	Onset Age>50 yr	Slow Progression	Tremor Dominant	9.38
65	male	4	diploma	1.5	90	29.39		32.5	29.17	16.67	0	8.33	12.5	25	0	16	7	9.09	4	1	26	2	12	5	0	0	2	2	23.53	5.88	35.29	17.65	0	0.78	Onset Age>50 yr	Slow Progression	Tremor Dominant	11.11
68	male	16	master and up	3	60	22.39		25	37.5	12.5	0	8.33	0	16.67	0	13	5.22	0	1	3	25.5	0	17	7	4	3	3	2	20.83	12.5	33.33	20.83	0	0.79	Onset Age>50 yr	Rapid Progression	Tremor Dominant	22.39
73	female	10	uneducated	2.5	90	30.85	20	22.5	50	12.5	31.25	8.33	18.75	0	33.33	22	6.44	21.21	0	3	27	1	7	2	2	2	2	1	0	11.11	66.67	22.22	0	0.6	Onset Age>50 yr	Slow Progression	Non-Tremor Dominant	8.93
76	male	6	master and up	4	50	22.31	40	70	33.33	8.33	0	0	25	0	58.33	24	5.22	27.27	1	3	22	1	13	8	5	2	6	1	4.76	9.52	38.1	38.1	0	1.5	Onset Age>50 yr	Rapid Progression	Non-Tremor Dominant	10.42
74	male	4	master and up	2	70	23.12	28	47.5	54.17	29.17	18.75	0	31.25	0	0	23	1.22	39.39	4	3	28.5	0	10	2	0	2	2	1	16.67	8.33	58.33	16.67	0	0.38	Onset Age>50 yr	Slow Progression	Tremor Dominant	17.14
63	female	11	master and up	1	90	39.06	9	37.5	0	54.17	68.75	58.33	12.5	25	33.33	36	5	24.24	5	4	27.5	0	3	1	0	0	1	0	25	25	25	25	0	1	Onset Age>50 yr	Slow Progression	Tremor Dominant	11
51	male	9	diploma	1.5	90	34.94		12.5	0	45.83	0	8.33	18.75	16.67	25	16	2.75	18.18	7	3	21	1	12	1	1	3	0	0	30.77	15.38	38.46	0	0	0.4	Onset Age=<50 yr		Tremor Dominant	9.35
67	female	6	uneducated	1	100	28.3		30	0	29.17	0	0	6.25	0	50	16	2.44	27.82	10	2	25	1	7	3	0	1	2	0	10	10	50	30	0	0.67	Onset Age>50 yr		Non-Tremor Dominant	14.71
62	female	7	uneducated	2	70	25.3		90	100	87.5	43.75	33.52	37.5	33.33	33.33	54	6.33	37.24	15	17	24.5	1	11	6	0	2	3	3	0	11.76	41.18	23.53	0	1.43	Onset Age>50 yr		Non-Tremor Dominant	6.67
65	female	10	elementary	1	80	29.05	25	20	29.17	8.33	12.5	0	25	0	8.33	13	2.89	27.27	0	1	26.5	1	9	0	0	2	0	1	11.11	11.11	66.67	0	0	0.29	Onset Age>50 yr	Slow Progression	Non-Tremor Dominant	11.03
63	male	8	elementary	2	80	31.71	33	20	16.67	33.33	12.5	0	12.5	0	50	18	5.11	9.09	13	6	24	0	8	1	0	3	0	1	0	11.11	66.67	11.11	0	0.5	Onset Age>50 yr	Slow Progression	Non-Tremor Dominant	15.63
72	female	5	elementary	2.5	80	26.67		50	4.17	16.67	0	0	37.5	0	75	23	2.44	12.12	3	1	26.5	2	7	5	0	0	3	0	0	8.33	41.67	41.67	0	1.4	Onset Age>50 yr		Non-Tremor Dominant	18.57
61	male	30	diploma	3	80	22.46	36	52.5	8.33	25	0	0	12.5	25	0	15	5.11	18.18	3	3	23.5	0	7	8	0	2	4	7	0	6.67	26.67	33.33	0	2.2	Onset Age=<50 yr	Slow Progression	Non-Tremor Dominant	10.29
56	male	3	master and up	1.5	90	30.27	16	0	4.17	16.67	6.25	0	0	0	0	3	3.89	6.06	4	0	28	0	11	3	0	0	2	0	0	21.43	50	14.29	0	0.78	Onset Age>50 yr	Slow Progression	Non-Tremor Dominant	8.25
68	male	7	master and up	2	90	19.1	29	22.5	8.33	25	6.25	25	0	16.67	0	11	1.78	21.21	2	4.17	19	0	7	1	0	4	0	0	25	12.5	50	0	0	0.29	Onset Age>50 yr	Slow Progression	Tremor Dominant	9.62
57	female	3	master and up	1	90	25.97	15	57.5	4.17	70.83	43.75	33.33	43.75	16.67	66.67	42	4	54.55	17	5	27	1	1	0	3	2	0	0	0	0	100	0	0		Onset Age>50 yr	Slow Progression	Non-Tremor Dominant	4.71
69	male	10	diploma	2	50	29.71	52	75	87.5	62.5	50	25	75	0	33.33	51	5.75	51.52	19	15	22.5	2	12	1	0	2	1	0	0	15.38	69.23	7.69	0	0.4	Onset Age>50 yr	Rapid Progression	Non-Tremor Dominant	14.29
75	female	4	diploma	3	70	25.64	41	62.5	58.33	58.33	31.25	0	50	0	75	42	6.33	51.52	12	6	21	0	8	5	0	1	4	4	0	7.69	53.85	38.46	0	1	Onset Age>50 yr	Slow Progression	Non-Tremor Dominant	9.38
42	male	6	elementary	1	100	26.78	14	32.5	8.33	33.33	56.25	33.33	6.25	41.67	25	30	5.78	54.55	8	13	25	0	3	1	0	2	0	2	0	0	50	0	0		Onset Age=<50 yr	Slow Progression	Non-Tremor Dominant	18.29
53	female	8		2	90	29.32	43	50	50	58.33	0	83.33	43.75	83.33	50	52	4.56	57.58	8	9	23.5	2	11	2	0	2	1	4	23.08	7.69	38.46	7.69	0	0.63	Onset Age=<50 yr	Slow Progression	Tremor Dominant	13.16
57	male	5	elementary	1	90	30.86	21	12.5	41.67	41.67	50	0	31.25	50	16.67	30	4.89	54.55	18	8	26.5	0	3	2	0	2	0	3	0	0	60	20	0	1	Onset Age>50 yr	Slow Progression	Non-Tremor Dominant	12.5
75	male	10	elementary	2.5	70	24.24	21	45	33.33	20.83	0	0	25	8.33	0	17	7	15.15	7	1	26	2	4	5	0	0	2	1	11.11	11.11	11.11	33.33	0	3.5	Onset Age>50 yr	Slow Progression	Non-Tremor Dominant	18.94
91	male	6	uneducated	1.5	60	24.8	20	45	91.67	0	0	0	50	25	25	30	1.67	21.21	3	5	24.5	2	10	2	0	0	1	1	41.67	16.67	25	16.67	0	0.44	Onset Age>50 yr	Slow Progression	Tremor Dominant	10.71
62	female	3	elementary	1	80	26.4	21	85	41.67	87.5	12.5	33.33	25	25	25	42	5.11	33.33	13	10	22	3	5	0	0	0	0	2	20	0	80	0	0	0	Onset Age>50 yr	Slow Progression	Tremor Dominant	16.2
50	male	3	elementary	2	90	29.06	36	52.5	45.83	50	62.5	41.67	50	25	33.33	45	6.56	78.79	10	10	28	0	8	5	3	2	4	2	7.69	7.69	38.46	30.77	0	1.17	Onset Age=<50 yr	Rapid Progression	Non-Tremor Dominant	22.47
62	male	3	master and up	2	90	25.35	25	27.5	16.67	12.5	43.75	8.33	12.5	0	0	15	6	24.24	10	3	27	0	7	7	0	0	4	1	0	7.14	35.71	42.86	0	1.8	Onset Age>50 yr	Slow Progression	Non-Tremor Dominant	10
66	male	8	master and up	1	90	25.1	31	17.5	41.67	4.17	0	0	6.25	0	0	9	2	18.18	0	3	25.5	0	15	2	0	2	2	0	29.41	11.76	47.06	11.76	0	0.29	Onset Age>50 yr	Slow Progression	Tremor Dominant	14.29
45	male	8	master and up	1	90	22.46		20	20.83	33.33	18.75	0	0	16.67	0	14	2.67	36.36	7	5	24.5	0	13	3	0	4	1	1					0	0.42	Onset Age=<50 yr			17.65
65	female	6	diploma	1	90	24.06	8	0	12.5	25	43.75	8.33	0	0	0	11	5	33.33	8	4	25.8	2	3	0	0	2	0	0	66.67	33.33	0	0	0	0.33	Onset Age>50 yr	Slow Progression	Tremor Dominant	10.42
63	male	0.7	elementary	1	100	27.97	19	5	12.5	8.33	0	0	0	16.67	41.67	11	1.33	9.09	2	1	28	0	9	2	0	2	1	1	0	18.18	45.45	9.09	0	1	Onset Age>50 yr	Slow Progression	Non-Tremor Dominant	3.21
77	female	3	diploma	1.5	70	28.37	42	90	45.83	41.67	75	0	43.75	25	100	60	5.67	51.52	10	11	23.8	0	10	4	0	0	2	5	0	14.29	42.86	14.29	0	1.33	Onset Age>50 yr	Slow Progression	Non-Tremor Dominant
60	female	10	master and up	3	50	34.24		50	66.67	12.5	0	0	0	0	66.67	24	2.33	15.15	4	4	26.5	0	18	8	1	1	4	3	15.38	3.85	38.46	26.92	0	1	Onset Age=<50 yr		Tremor Dominant	13.51
70	female	10	master and up	3	70	23.67	36	12.5	12.5	29.17	0	0	0	8.33	33.33	12	5	12.12	14	2	25.5	0	17	7	0	2	3	1	12.5	8.33	37.5	20.83	0.21	1	Onset Age>50 yr	Slow Progression	Non-Tremor Dominant	18.94
41	female	2	elementary	1	90	26.29	13	25	16.67	58.33	56.25	33.33	12.5	0	33.33	29	3.11	30.3	13	6	26.5	0	1	0	0	2	0	1	0	0	0	0	0		Onset Age=<50 yr	Slow Progression	Non-Tremor Dominant	5.8
79	female	10	uneducated	2	40	24.32		77.5	100	62.5	31.25	50	81.25	66.67	41.67	66	4.2	63.64	14	12	22	4	12	4	0	0	2	3	18.75	6.25	37.5	18.75	0	0.78	Onset Age>50 yr		Tremor Dominant	13.89
65	male	11	elementary	2.5	70	22.6	42	57.5	16.67	37.5	25	16.67	18.75	41.67	16.67	29	7	42.42	8	11	23	0	9	6	4	5	3	2	13.33	13.33	20	26.67	0	2	Onset Age>50 yr	Rapid Progression	Tremor Dominant	17.86
38	female	8	diploma	2	90	25	37	10	4.17	25	6.25	16.67	6.25	16.67	0	11	3.11	30.3	7	8	20	1	13	0	0	2	0	3	61.54	0	38.46	0	0.69	0	Onset Age=<50 yr	Slow Progression	Tremor Dominant	18.75
79	male	2	master and up	1	90	28.98	11	0	0	4.17	31.25	0	0	0	0	4	1.56	12.12	2	0	28	1	4	1	0	0	1	0	40	20	20	20	0.6	0.67	Onset Age>50 yr	Slow Progression	Tremor Dominant	8.12
54	male	8	diploma	1	90	25.31	14	0	0	8.33	25	0	0	0	0	4	5.89	6.06	1	0	29	0	3	2	0	1	1	0	0	20	20	40	0.2	4	Onset Age=<50 yr	Slow Progression	Non-Tremor Dominant	12.2
67	male	5	elementary	2.5	90	28.07	30	2.5	12.5	4.17	0	0	18.75	16.67	8.33	8	2.56	0	4	2	28	0	16	4	0	1	2	2	10	10	45	15	0.2	0.75	Onset Age>50 yr	Slow Progression	Non-Tremor Dominant	5.36
59	male	18	diploma	4	50	19.59	68	90	62.5	37.5	0	0	75	41.67	16.67	40	6.33	39.39	6	9	24	0	24	14	1	1	9	5	10.53	7.89	34.21	28.95	0	1.17	Onset Age=<50 yr	Rapid Progression	Non-Tremor Dominant	11
58	male	8	master and up	2	90	20.48	23	0	12.5	16.67	18.75	0	0	0	0	7	1	12.12	4	3	26	0	5	3	0	2	2	2	25	12.5	25	37.5	0	1	Onset Age=<50 yr	Slow Progression	Tremor Dominant	16.13
67	female	2	elementary	2	80	24.61	36	17.5	20.83	16.67	0	25	6.25	8.33	0	10	5.89	27.27	4	5	26.5	0	11	6	1	2	4	2	11.76	5.88	29.41	29.41	0.06	1.67	Onset Age>50 yr	Slow Progression	Non-Tremor Dominant	7.94
73	male	3	master and up	2	90	23.88	24	10	4.17	4.17	12.5	8.33	25	25	0	11	2	30.3	2	1	26.5	0	4	2	1	2	0	2	0	16.67	16.67	16.67	0	5	Onset Age>50 yr	Slow Progression	Non-Tremor Dominant	9.06
69	female	2	diploma	1.5	80	21.09	32	20	16.67	4.17	0	0	12.5	8.33	8.33	9	4.33	15.15	4	3	25	1	12	6	0	2	3	1	22.22	5.56	33.33	27.78	0.39	0.8	Onset Age>50 yr	Slow Progression	Tremor Dominant	11.57
70	male	3	elementary	1	80	23.53	27	0	0	33.33	18.75	0	12.5	0	0	8	4.67	18.18	6	4	28	0	17	0	0	2	0	0	17.65	11.76	70.59	0	0.76	0.13	Onset Age>50 yr	Slow Progression	Tremor Dominant	11.03
51	male	11	master and up	3	80	28.09	38	25	25	12.5	0	0	25	16.67	0	13	7	6.06	6	7	26	0	11	8	1	4	4	1	0	5.26	42.11	31.58	0.11	1.57	Onset Age=<50 yr	Rapid Progression	Non-Tremor Dominant	8.43
63	male	11	elementary	4	70	29.39	53	52.5	62.5	37.5	0	0	12.5	16.67	0	23	6.44	12.12	3	3	26	0	17	8	1	2	5	5	0	8	48	28	0.12	1.18	Onset Age>50 yr	Rapid Progression	Non-Tremor Dominant	11.11
67	male	7	master and up	2.5	80	21.6	30	0	25	12.5	43.75	8.33	6.25	16.67	8.33	15	6.78	6.06	0	0	27	0	14	5	0	0	3	1	10.53	10.53	42.11	21.05	0.05	0.82	Onset Age>50 yr	Slow Progression	Non-Tremor Dominant	14.29
64	male	6	master and up	2	80	20.07	34	5	20.83	4.17	0	0	6.25	0	0	5	6.67	12.12	3	1	26	1	11	6	1	0	3	2	0	5.88	41.18	23.53	0.18	1.67	Onset Age>50 yr	Slow Progression	Non-Tremor Dominant	12.93
52	female	3	master and up	3	50	28.4	64	35	29.17	41.67	75	75	18.75	33.33	0	33	3.22	57.58	7	6	25.5	0	24	8	1	3	4	2	15.63	9.38	43.75	18.75	0.03	0.68	Onset Age=<50 yr	Rapid Progression	Tremor Dominant	10.71
54	male	8	master and up	2	100	22.65	17	0	0	0	43.75	25	0	0	0	6	5	0	0	6	26	1	5	2	0	1	0	1	28.57	14.29	14.29	14.29	0.14	1.33	Onset Age=<50 yr	Slow Progression	Tremor Dominant	20.9
84	male	15	elementary	2	70	21.51	34	35	41.67	12.5	25	8.33	0	25	0	18	3.78	27.27	7	3	27	0	13	5	0	1	2	2	16.67	16.67	22.22	16.67	0.06	1.22	Onset Age>50 yr	Slow Progression	Tremor Dominant	12.5
71	female	3	master and up	2.5	90	22.27	29	32.5	25	45.83	50	75	75	25	16.67	39	7	69.7	15	12	29	0	11	5	1	0	3	1	12.5	12.5	31.25	25	0.06	1.13	Onset Age>50 yr	Slow Progression	Non-Tremor Dominant
49	male	3	diploma	2.5	70	25.47	23	12.5	16.67	33.33	25	8.33	25	0	33.33	19	3.89	54.55	13	7	29	3	6	4	0	2	2	1	20	10	20	30	0.2	1.5	Onset Age=<50 yr	Slow Progression	Tremor Dominant	6.41
60	male	9	elementary	2	70	25.71	50	20	75	16.67	0	0	12.5	0	16.67	18	3.67	27.27	6	5	27	2	15	4	4	2	3	4	15.79	5.26	42.11	21.05	0.05	0.73	Onset Age>50 yr	Rapid Progression	Tremor Dominant	8.57
49	male	3	master and up	2	100	42.45	16	0	4.17	12.5	75	25	0	0	0	15	1.67	0	0	0	29	0	6	1	0	0	1	0	28.57	14.29	14.29	14.29	0.43	1.33	Onset Age=<50 yr	Slow Progression	Tremor Dominant
48	male	4	elementary	1	100	35.35	20	0	12.5	29.17	0	0	0	0	0	5	1.89	6.06	12	4	27.5	0	8	2	1	0	2	0	40	10	10	20	0.3	1	Onset Age=<50 yr	Slow Progression	Tremor Dominant	6.7
63	male	10	master and up	2	100	27.68	28	0	16.67	12.5	12.5	0	12.5	0	0	7	3.37	6.06	3	1	27	0	9	2	1	2	2	0	27.27	9.09	27.27	18.18	0.55	0.83	Onset Age>50 yr	Slow Progression	Tremor Dominant	12.5
70	female	12	uneducated	2	90	24.44		10	25	0	0	0	0	0	0	1	5.67	15.15	4	2	28	0	8	6	0	2	4	3	7.14	14.29	14.29	35.71	0.07	2.75	Onset Age>50 yr		Non-Tremor Dominant	13.64
68	female	6	diploma	2.5	80	23.88	62	30	33.33	50	25	25	25	25	16.67	29	6.78	69.7	11	12	22	1	19	7	8	4	3	4	23.08	7.69	34.62	19.23	0.38	0.73	Onset Age>50 yr	Rapid Progression	Tremor Dominant	11.54
72	male	4	diploma	1.5	90	23.15	31	12.5	20.83	0	6.25	0	6.25	0	8.33	7	2.67	12.12	3	1	26	0	12	6	0	2	2	1	0	11.11	44.44	22.22	0	1.43	Onset Age>50 yr	Slow Progression	Non-Tremor Dominant	8.33
60	male	6	master and up	3	90	25.59	32	32.5	33.33	12.5	31.25	8.33	6.25	25	0	19	1.44	33.33	5	5	27	0	12	4	4	2	3	1	12.5	18.75	31.25	18.75	0.13	1	Onset Age>50 yr	Rapid Progression	Non-Tremor Dominant	18.38
78	female	15	elementary	3	80	32.05	31	22.5	0	0	0	0	0	0	8.33	4	5.44	2.77	0	2	27.5	1	12	8	0	1	8	0	0	15	35	40	0.15	1.63	Onset Age>50 yr	Slow Progression	Non-Tremor Dominant	9.62
45	male	4	diploma	1.5	90		21	32.5	8.33	0	68.75	0	0	0	8.33	15	2.76	0	5.3	1.67	24.3	0	14	1	0	0	1	0	33.33	13.33	40	6.67	0.73	0.33	Onset Age=<50 yr	Slow Progression	Tremor Dominant
60	female	7	elementary	2.5	80	22.22	47	22.5	25	75	0	16.67	25	33.33	75	34	5.44	51.52	16	11	12.5	0	15	5	0	3	3	1	0	10	55	20	0.25	0.9	Onset Age>50 yr	Rapid Progression	Non-Tremor Dominant	25
51	male	6	diploma	0	90	21.55	14	15	4.17	16.67	37.5	0	12.5	0	8.33	12	2.44	12.12	2	2	29	0	0	0	0	2	0	2							Onset Age=<50 yr	Slow Progression		30.3
65	male	4	diploma	1	80	20.31	45	57.5	33.33	37.5	62.5	0	31.25	16.67	25	33	5.56	45.45	8	12	22.5	0	15	5	0	5	2	2	10	10	40	15	0.2	1	Onset Age>50 yr	Rapid Progression	Non-Tremor Dominant	19.23
61	female	6	uneducated	2	90	28.04		50	75	100	6.25	33.33	50	41.67	41.67	46	2.44	54.55	10	10	26	0	11	4	0	0	2	4	0	20	33.33	20	0.2	1.43	Onset Age>50 yr		Non-Tremor Dominant	10.71
54	male	1.5	master and up	1	100	25.71	6	0	0	4.17	0	0	0	0	0	1	1	0	0	0	30	0	3	0	0	2	0	0	66.67	33.33	0	0	1	0.33	Onset Age>50 yr	Slow Progression	Tremor Dominant	8.93
56	male	4	elementary	1	100	24.84	7	0	0	0	0	0	0	0	0	0	7	0	0	0	29	0	6	0	0	0	0	0	50	16.67	33.33	0	0.5	0.17	Onset Age>50 yr	Slow Progression	Tremor Dominant
60	male	1	diploma	1	100	27.55	19	0	16.67	12.5	0	0	6.25	0	0	4	1	0	3	0	30	1	2	1	2	2	1	1	33.33	0	33.33	33.33	0.33	1	Onset Age>50 yr	Slow Progression	Tremor Dominant	3.33
57	male	5	master and up	2	90	35.11	19	20	54.17	12.5	12.5	0	0	0	8.33	13	4.44	30.3	0	5	26.5	0	10	0	0	0	0	0	30	10	60	0	0.7	0.11	Onset Age>50 yr	Slow Progression	Tremor Dominant	3.64
67	female	8	master and up	1	100	28.04	18	17.5	4.17	66.67	18.75	0	31.25	0	58.33	28	7	24.24	15	7	26	3	9	1	0	0	0	0	30	0	50	10	0.3	0.29	Onset Age>50 yr	Slow Progression	Tremor Dominant	14.29
55	male	30	elementary	3	80	23.53	46	0	12.5	12.5	25	0	18.75	8.33	16.67	12	5.22	9.09	9	3	28	0	13	5	1	2	3	4	22.22	5.56	27.78	22.22	0	1.13	Onset Age=<50 yr	Rapid Progression	Tremor Dominant	36.76
60	male	2	diploma	1	90	19.81	38	30	16.67	37.5	12.5	0	0	25	41.67	20	5.67	12.12	5	5	24	0	17	3	0	1	1	1	10	10	55	10	0.45	0.5	Onset Age>50 yr	Slow Progression	Non-Tremor Dominant	12.02
60	male	2	master and up	2	100	27.41	10	0	0	20.83	6.25	0	6.25	0	0	4	2	15.15	11	0	28.5	0	8	0	0	0	0	0	25	12.5	37.5	0	0.38	0.5	Onset Age>50 yr	Slow Progression	Tremor Dominant	4.52
80	male	15	elementary	4.5	20		95	100	100	100	18.75	83.33	75	75	91.67	80	6.68	87.88	8.8	7.52	23	3	35	15	0	0	11	6	14	8	40	26	0.02	0.85	Onset Age>50 yr	Rapid Progression	Tremor Dominant
64	female	14	diploma	2.5	100	27.24		7.5	8.33	4.17	12.5	0	12.5	8.33	50	13	4.33	15.15	6	1	24	0	10	3	0	1	2	1	15.38	23.08	38.46	15.38	0.23	0.67	Onset Age=<50 yr		Tremor Dominant	7.35
60	female	5	diploma	3	90	25.33	38	35	20.83	54.17	18.75	33.33	0	33.33	33.33	29	4.89	9.09	1	10	23.5	0	10	8	0	0	4	6	11.11	0	33.33	33.33	0	1.67	Onset Age>50 yr	Slow Progression	Non-Tremor Dominant	2.63
52	male	4	diploma	1.5	80	30.12	33	0	33.33	20.83	25	8.33	0	25	25	17	4.89	18.18	12	6	27	0	9	1	6	3	1	0	10	20	50	10	0.2	0.57	Onset Age=<50 yr	Rapid Progression	Non-Tremor Dominant	14.71
47	female	10	master and up	1	100	26.03	7	12.5	0	25	6.25	0	0	0	25	9	4.11	12.12	6	0	23.5	0	3	1	0	2	0	0	0	0	75	25	0.25	0.33	Onset Age=<50 yr	Slow Progression	Non-Tremor Dominant	2.86
68	female	2	master and up	2	100	29.55	13	5	4.17	12.5	0	0	0	0	50	9	2.33	3.03	0	2	22	0	9	2	0	0	2	0	9.09	9.09	54.55	18.18	0.45	0.57	Onset Age>50 yr	Slow Progression	Non-Tremor Dominant	3.52
35	female	15	diploma	2.5	70	24.22	44	55	29.17	79.17	75	75	31.25	75	0	49	7	23.68	12	10	21.5	2	12	6	0	3	4	4	0	5.56	50	27.78	0.33	1.13	Onset Age=<50 yr	Rapid Progression	Non-Tremor Dominant	24.19
58	male	2.5	master and up	2.5	100	26.99	32	0	16.67	20.83	31.25	8.33	6.25	0	0	10	5.44	6.06	11	5	29	3	11	4	1	1	2	1	13.33	20	26.67	20	0.07	1.13	Onset Age>50 yr	Slow Progression	Tremor Dominant	16.03
39	female	5	elementary	1	100	31.25	18	5	12.5	25	25	0	25	8.33	16.67	15	7	0	8	3	27	0	12	0	0	0	0	0	25	16.67	50	0	0.5	0.3	Onset Age=<50 yr	Slow Progression	Tremor Dominant	3.66
57	male	2	master and up	1	100	24.77	21	0	0	0	25	0	0	0	0	3	1.33	0	0	1	29	0	12	0	1	2	0	0	41.67	8.33	41.67	0	0.42	0.2	Onset Age>50 yr	Slow Progression	Tremor Dominant	10
61	male	3	master and up	2	100	25.99		0	12.5	4.17	0	0	0	0	16.67	4	2.11	0	2	0	27	1	13	2	0	0	2	0	13.33	20	46.67	13.33	0.47	0.55	Onset Age>50 yr		Tremor Dominant	9.87
60	male	8	master and up	1.5	100	25.38	14	0	0	0	0	0	0	0	0	0	1.56	0	0	0	27.5	0	2	0	3	2	0	1	0	50	0	0	0	2	Onset Age>50 yr	Slow Progression	Non-Tremor Dominant	5.88
70	male	3	uneducated	1	90	31.25	13	5	0	4.17	6.25	0	0	0	0	2	2.67	0	0	3	25	2	10	0	0	0	0	0	30	10	60	0	0.4	0.1	Onset Age>50 yr	Slow Progression	Tremor Dominant	7.81
45	male	2	master and up	2	80	22.49	27	12.5	25	20.83	6.25	0	12.5	0	0	10	7	0	6	2	25.5	0	8	2	1	2	2	1	40	20	20	20	0	0.67	Onset Age=<50 yr	Slow Progression	Tremor Dominant	3.85
52	female	4	diploma	3	50	23.88	54	80	83.33	54.17	6.25	8.33	12.5	8.33	16.67	34	7	33.33	16	10	22.5	0	17	7	0	3	5	3	16.67	4.17	41.67	25	0.29	0.77	Onset Age=<50 yr	Rapid Progression	Tremor Dominant	15.38
75	female	5	uneducated	3	60	22.03	36	72.5	50	29.17	43.75	25	0	33.33	8.33	31	6	36.36	16	8	22.5	2	20	4	0	1	2	2	12.5	4.17	54.17	12.5	0.38	0.5	Onset Age>50 yr	Slow Progression	Non-Tremor Dominant	7.27
47	male	1.5	master and up	1	100	26.23	17	22.5	8.33	45.83	50	16.67	0	16.67	41.67	25	5.78	24.24	6	3	24.5	0	7	0	0	0	0	0	28.57	28.57	42.86	0	0.86	0.33	Onset Age=<50 yr	Slow Progression	Tremor Dominant	2.94
72	male	4	uneducated	3	60			35	41.67	75	6.25	0	37.5	16.67	33.33	31	7	75.76	15	12	21.2	1	23	6	0	0	2	4	13.79	10.34	44.83	10.34	0.1	0.63	Onset Age>50 yr	Rapid Progression	Tremor Dominant
70	female	12	uneducated	2.5	70	26.04		80	50	50	62.5	75	0	8.33	75	46	4	54.55	20	12	24.5	2	22	4	1	2	2	1	23.08	7.69	42.31	15.38	0	0.53	Onset Age>50 yr		Tremor Dominant	7.69
63	male	3	master and up	2	90	19.95		22.5	20.83	33.33	37.5	25	25	0	25	24	3.22	23.54	11	7	23	1	16	5	0	2	3	0						0.58	Onset Age>50 yr			9.43
69	male	11	diploma	1	80	25.14	41	25	29.17	16.67	62.5	0	31.25	0	16.67	23	2.11	33.33	6	2	26	0	18	4	1	2	2	1	22.73	9.09	45.45	13.64	0.36	0.47	Onset Age>50 yr	Slow Progression	Tremor Dominant	25.97
58	male	1	master and up	1.5	90	27.28	36	22.5	16.67	16.67	62.5	0	12.5	8.33	50	24	6.33	24.24	6	10	26.5	0	12	4	0	1	3	3	25	12.5	31.25	25	0.5	0.7	Onset Age>50 yr	Slow Progression	Tremor Dominant	5.19
51	female	10	elementary	4	30	18.49	87	100	100	29.17	0	25	0	75	50	47	7	36.36	12	13	6	0	33	18	3	0	12	5	15.69	5.88	37.25	31.37	0	0.92	Onset Age=<50 yr	Rapid Progression	Tremor Dominant	44.44
	female	6	diploma	1	100	25.35	32	0	8.33	25	37.5	8.33	0	8.33	16.67	13	1.11	18.18	8	1	28	2	9	4	1	3	2	2	15.38	7.69	38.46	23.08	0.54	0.86		Rapid Progression	Tremor Dominant	16
64	male	6	master and up	1	90	22.41	23	12.5	20.83	16.67	0	0	25	8.33	8.33	11	4.89	12.12	4	1	26	0	9	1	0	2	0	2	30	10	40	0	0.7	0.43	Onset Age>50 yr	Slow Progression	Tremor Dominant	11.72
55	female	10		3	70	25.95	52	67.5	62.5	54.17	31.25	8.33	18.75	16.67	50	39	6	21.94	10	14	18.5	0	12	11	1	4	7	2	8.7	4.35	30.43	39.13	0.13	2	Onset Age=<50 yr	Rapid Progression	Non-Tremor Dominant	13.33
70	male	5	diploma	2.5	80	21.5	59	55	37.5	50	43.75	8.33	62.5	16.67	50	40	5.78	72.73	11	4.08	23.5	1	18	7	1	2	3	1	0	12	52	20	0.16	0.86	Onset Age>50 yr	Rapid Progression	Non-Tremor Dominant	14.15
42	male	2	master and up	2	90	25.25	25	10	0	33.33	18.75	0	6.25	0	8.33	10	3.78	15.15	10	11	27	0	12	1	0	2	1	1	0	7.69	84.62	7.69	0.77	0.18	Onset Age=<50 yr	Slow Progression	Non-Tremor Dominant	4.69
67	male	4	master and up	2	100	30.85	16	20	0	29.17	18.75	16.67	12.5	8.33	8.33	14	3.22	9.09	1	0	27	2	10	2	0	1	0	1	16.67	8.33	50	8.33	0.25	0.44	Onset Age>50 yr	Slow Progression	Tremor Dominant	5.95
72	female	15	diploma	2.5	80	26.17	27	62.5	16.67	41.67	0	0	0	0	33.33	22	4.89	24.24	4	5	26	1	12	3	0	1	3	1	6.67	6.67	60	20	0	0.56	Onset Age>50 yr	Slow Progression	Non-Tremor Dominant	11.19
62	male	3	diploma	2	80	21.8	38	22.5	25	0	18.75	0	25	8.33	50	19	6.44	15.15	4	3	23	0	12	3	1	2	1	2	0	13.33	60	13.33	0.07	0.6	Onset Age>50 yr	Slow Progression	Non-Tremor Dominant	11.11
75	male	8	diploma	2	80	19.03	55	20	25	8.33	75	0	37.5	8.33	16.67	24	6	36.36	16	1	25	0	18	4	1	4	1	1	18.18	9.09	45.45	9.09	0.09	0.53	Onset Age>50 yr	Rapid Progression	Tremor Dominant	18.18
83	male	8	master and up	2	80	18.5	31	2.5	16.67	0	0	0	12.5	0	8.33	5	3.44	3.03	2	0	26	0	10	2	2	3	1	1	33.33	0	41.67	16.67	0.08	0.38	Onset Age>50 yr	Slow Progression	Tremor Dominant	13.39
68	male	11	elementary	4	20	21.8	88	100	100	29.17	81.25	50	18.75	66.67	50	62	7	96.97	7	17	18	2	28	13	0	2	7	8	9.76	7.32	43.9	21.95	0.07	0.9	Onset Age>50 yr	Rapid Progression	Non-Tremor Dominant	19.05
50	male	1	master and up	1	90	23.36	6	0	0	0	0	0	0	0	0	0	1	0	0	0	30	1	3	0	0	0	0	1	0	0	100	0	0.33	0	Onset Age=<50 yr	Slow Progression	Non-Tremor Dominant	5.07
81	male	4	elementary	0	90	24.77	7	0	0	0	0	0	0	0	0	0	2.22	0	0	3	28.5	1	1	1	0	2	1	1	0	0	0	50	0		Onset Age>50 yr	Slow Progression	Non-Tremor Dominant	10.38
50	male	12	diploma	3	50	21.26	71	45	29.17	16.67	0	8.33	0	25	8.33	17	7	36.36	11	8	25	0	29	15	5	4	11	2	15.91	4.55	40.91	29.55	0.18	0.79	Onset Age=<50 yr	Rapid Progression	Tremor Dominant	20
54	male	7	diploma	1	100	27.18	14	0	0	66.67	12.5	0	37.5	33.33	0	19	4.22	9.09	2	6	27.5	0	4	3	0	0	1	2	0	14.29	14.29	14.29	0.14	3	Onset Age=<50 yr	Slow Progression	Non-Tremor Dominant	16.89
70	female	23	diploma	4	50	20.81	51	65	62.5	37.5	18.75	8.33	25	33.33	0	31	5.11	57.58	11	9	16.5	0	17	6	7	5	4	1	17.39	13.04	34.78	21.74	0.04	1	Onset Age=<50 yr	Rapid Progression	Tremor Dominant	25
45	male	2	elementary	2	80	20.76	32	12.5	8.33	16.67	12.5	0	12.5	0	16.67	10	2.44	15.15	4	11	22.5	6	15	3	0	3	1	0	22.22	11.11	38.89	11.11	0.06	0.58	Onset Age=<50 yr	Slow Progression	Tremor Dominant	11.67
52	female	12	diploma	2	50	21.37	56	35	54.17	33.33	18.75	0	6.25	8.33	50	26	6.56	48.48	2	9	22.5	1	19	10	0	1	6	4	10.34	10.34	37.93	27.59	0	1.07	Onset Age=<50 yr	Rapid Progression	Non-Tremor Dominant	19.23
56	male	4	master and up	2	100	25.35	21	7.5	0	0	37.5	33.33	0	33.33	8.33	15	1.44	27.27	1	4	26.5	0	9	2	0	3	0	2	36.36	9.09	27.27	0	0.27	0.5	Onset Age>50 yr	Slow Progression	Tremor Dominant	4
45	female	9	uneducated	4	50	20.78		52.5	25	50	25	8.33	25	33.33	25	31	7	66.67	6	11	22.5	0	28	9	1	4	5	5	5.41	10.81	51.35	18.92	0	0.76	Onset Age=<50 yr		Non-Tremor Dominant	15.63
43	male	2	diploma	1.5	100	24.69	22	15	20.83	70.83	0	16.67	37.5	8.33	33.33	25	6.89	81.82	17	13	19	0	10	1	0	0	0	1	0	9.09	63.64	0	0.64	0.57	Onset Age=<50 yr	Slow Progression	Non-Tremor Dominant	4.38
65	male	3	master and up	0	100	26.13	11	15	0	8.33	0	0	0	0	16.67	5	1.56	12.12	6	3	30	0	8	1	0	1	1	0	11.11	11.11	44.44	11.11	0	0.8	Onset Age>50 yr	Slow Progression	Non-Tremor Dominant	6.94
81	male	15	elementary	2	70	28.34	41	37.5	20.83	4.17	68.75	0	62.5	8.33	33.33	29	7	12.12	5	3	25.5	1	14	5	0	2	4	0	21.05	0	47.37	26.32	0.16	0.55	Onset Age>50 yr	Slow Progression	Tremor Dominant	12.5
80	male	5	master and up	3	60	20.68	53	55	50	16.67	0	0	31.25	8.33	25	23	6.33	36.36	2	4	23.5	2	18	10	4	4	7	5	14.29	3.57	39.29	32.14	0	0.93	Onset Age>50 yr	Rapid Progression	Tremor Dominant	7.14
82	male	7	diploma	3	50	23.51	64	37.5	58.33	0	25	0	18.75	0	33.33	22	7	27.27	7	4	23.5	1	25	13	0	5	9	2	10.53	5.26	44.74	28.95	0.08	0.89	Onset Age>50 yr	Rapid Progression	Non-Tremor Dominant	3.91
72	male	10	master and up	2	20		67	97.5	66.67	33.33	25	100	100	100	100	56	4.94	89.3	10.76	6.5	22.6	0	17	9	0	1	4	4	0	7.69	46.15	23.08	0.15	1	Onset Age>50 yr	Rapid Progression	Non-Tremor Dominant
54	male	6	uneducated	1	80	22.28	36	5	50	75	100	0	56.25	8.33	25	40	4.67	33.33	12	3	24.5	0	11	1	0	2	0	1	16.67	8.33	66.67	0	0.5	0.2	Onset Age=<50 yr	Slow Progression	Tremor Dominant	24.1
61	male	7	master and up	3	70	32.11	34	70	16.67	0	0	0	37.5	25	8.33	20	7	36.36	3	2	25	1	5	7	0	0	3	5	0	0	41.67	33.33	0.08	2.33	Onset Age>50 yr	Slow Progression	Non-Tremor Dominant	21.05
67	male	5	master and up	2	70	21.45	44	12.5	12.5	20.83	12.5	0	12.5	0	16.67	11	4.11	5	0	0	27	0	18	5	1	3	2	1	21.74	13.04	34.78	13.04	0.04	0.67	Onset Age>50 yr	Rapid Progression	Tremor Dominant
47	male	7	elementary	2.7	90	24.61		35	66.67	91.67	25	40.5	6.25	58.33	50	48	4.67	69.7	11	15	26	0	10	5	0	2	2	1	0	6.67	40	20	0.13	1.29	Onset Age=<50 yr		Non-Tremor Dominant
63	male	2	diploma	1	80	27.4		22.5	33.33	29.17	12.5	12.38	31.25	8.33	16.67	22	5	33.33	6	5	23.6	0	15	4	0	2	1	4	15.79	0	47.37	10.53	0.21	0.7	Onset Age>50 yr		Tremor Dominant
50	male	7	master and up	1		24.24		20	20.83	58.33	62.5	0	0	16.67	41.67	28	5.67	48.48	16	12	24.8	0	0	0	0	1		4						0	Onset Age=<50 yr
64	male	1	master and up	2.2	70	20.7		5	0	37.5	0	0	0	0	16.67	7	6.22	2.51	12	1	24	0	10	3	0	3	1	0	15.38	7.69	46.15	15.38	0.46	0.63	Onset Age>50 yr		Tremor Dominant
32	male	8	uneducated	1.8	80	22.39		52.5	75	29.17	0	30.05	6.25	16.67	16.67	20	3.07	8.77	2.71	7.49	26.7	0		3	0	2		6							Onset Age=<50 yr
35	male	8	uneducated	1.8	70	22.86		52.5	75	50	0	15.73	6.25	16.67	16.67	24	4.84	11.1	8.69	3.28	29.6	0			4	2		4							Onset Age=<50 yr
51	male	8	diploma	1	90	29.67	17	12.5	16.67	4.17	43.75	0	6.25	0	33.33	15	4.33	6.06	1	0	28	1	7	1	0	1	1	0	25	0	50	12.5	0.5	0.4	Onset Age=<50 yr	Slow Progression	Tremor Dominant	5.33

## Sheet: Sheet2
							UPDRS.TOTAL

## Sheet: Sheet3
							UPDRS.TOTAL
